# Supplementary material for: Immune Response Gaps Linked to SARS-CoV-2 Infection: Cellular Exhaustion, Senescence, or Both?
Source: Int J Mol Sci. 2022 Nov 8;23(22):13734. doi: 10.3390/ijms232213734 (PMC9696576; doi:10.3390/ijms232213734)
Supplement: Supplementary file 1 [file ijms-23-13734-s001.zip]

Archive with 1 entries (1 files):
- ijms-1936958-supplementary.pdf
